# Supplementary material for: Egrets Promote the Transmission and Spread of Plasmid‐Mediated Colistin Resistance Gene mcr-1‐Bearing Escherichia coli Strains in Crested Ibis
Source: Transbound Emerg Dis. 2026 Jun 7;2026:4384955. doi: 10.1155/tbed/4384955 (PMC13243877; doi:10.1155/tbed/4384955)
Supplement: Supplementary file 1 — Supporting Information 1 Table S1: Crested ibis fecal samples collected during 2017–2024. [file TBED-2026-4384955-s001.xls]

## Sheet: Sheet1
Table S1. Crested ibis fecal samples collected during 2017–2024.
Sampling time	Number of Samples	mcr-1 positive rate	Number of isolates
2017/4	60	0	0
2017/7	50	0	0
2017/10	50	0	0
2018/1	50	0	0
2018/4	60	0	0
2018/7	60	0	0
2018/10	60	0	0
2019/1	89	0	0
2019/4	87	0	0
2019/7	90	0	0
2019/10	90	0	0
2020/1	80	0	0
2020/4	104	0	0
2020/7	100	0	0
2020/10	96	0	0
2021/1	80	0	0
2021/4	100	8% (8/100, 95% CI: 3.52% - 15.16%)	16
2021/7	68	25% (17/68, 95% CI: 15.29% - 36.98%)	59
2021/10	85	10.6% (9/85, 95% CI: 4.96% - 19.15%)	20
2022/1	103	0	0
2022/4	90	0	0
2022/7	100	0	0
2022/10	95	0	0
2023/1	99	0	0
2023/4	101	0	0
2023/7	105	0	0
2023/10	106	0	0
2024/1	103	0	0
2024/4	97	0	0
2024/7	102	0	0
2024/10	100	0	0
Note: Data are shown as % (n/N, 95% CI) unless stated otherwise. “0%” means zero positivity (no positive sample).
