# Supplementary material for: Egrets Promote the Transmission and Spread of Plasmid‐Mediated Colistin Resistance Gene mcr-1‐Bearing Escherichia coli Strains in Crested Ibis
Source: Transbound Emerg Dis. 2026 Jun 7;2026:4384955. doi: 10.1155/tbed/4384955 (PMC13243877; doi:10.1155/tbed/4384955)
Supplement: Supplementary file 2 — Supporting Information 2 Table S2: Resistance rates of mcr-1‐positive isolates tested by the Kirby‐Bauer disc diffusion method. [file TBED-2026-4384955-s002.xls]

## Sheet: Sheet1
Table S2. Resistance rates of mcr-1‑positive isolates tested by the Kirby-Bauer disc diffusion method
Classification	Antibiotics	Resistance isolates (%, 95%CI)	μg/disc​
Aminoglycosides	Gentamicin	12 (33.3, 18.6~51.0)	10
	Kanamycin	18 (50, 32.9~67.1)	30
	Neomycin	36 (100)	30
Beta-lactam	Cefepime	14 (38.9, 23.1~56.5)	30
	Cefixime	13 (36.1, 20.8~53.8)	5
	Cefradine	36 (100)	30
	Ampicillin	29 (80.6, 70.5~95.3)	10
	Carbenicillin	30 (83.3, 67.2~93.6)	100
Quinolone	Levofloxacin	19 (52.8, 35.5~69.6)	5
	Ciprofloxacin	31 (86.1, 70.5~95.3)	5
Phenicol	Chloramphenicol	27 (75, 57.8~87.9)	30
	Florfenicol	27 (75, 57.8~87.9)	30
Polypeptide	Polymyxin B	36 (100)	300*
Tetracyclines	Tetracycline	36 (100)	30
Note: Data are showen as n (%, 95% CI) unless otherwise specified. “*” indicate IU.
