# Supplementary material for: Egrets Promote the Transmission and Spread of Plasmid‐Mediated Colistin Resistance Gene mcr-1‐Bearing Escherichia coli Strains in Crested Ibis
Source: Transbound Emerg Dis. 2026 Jun 7;2026:4384955. doi: 10.1155/tbed/4384955 (PMC13243877; doi:10.1155/tbed/4384955)
Supplement: Supplementary file 3 — Supporting Information 3 Table S3: Positive prevalence of mcr-1 from 2021 to 2024. [file TBED-2026-4384955-s003.xls]

## Sheet: Sheet1
Table S3. Positive prevalence of mcr-1 from 2021 to 2024.
Sample sources	Sample type	2021/1	2021/4	2021/7	2021/10	2022/1	2022/4	2022/7	2022/10	2023/1	2023/4	2023/7	2023/10	2024/1	2024/4	2024/7	2024/10
Crested ibis	Faece	0/80 (0)	8/100	17/68	9/85	0/103 (0)	0/90 (0)	0/100 (0)	0/95(0)	0/99(0)	0/101(0)	0/105(0)	0/106(0)	0/103(0)	0/97(0)	0/102(0）	0/100(0)
			(8, 3.5~15.2)	(25, 15.3~37.0)	(10.6, 4.9~19.2)	/
Egrets	Faece	/	/	2026-07-21	/		/	2026-04-30	/	/	/	/	/	/	/	/	/
				(33, 14.6~57.0)				(13.3, 3.8~30.7)
Human	Faece	/	/	/	2026-01-09	/	/	2026-01-03	/	/	/	/	/	/	/	/	/
					(11.1, 0.28~48.3)			(33.3, 0.84~90.6)
Domestic animals（Dog）	Faece	/	/	2026-01-12	/	/	/	/	/	/	/	/	/	/	/	/	/
				(8.3, 0.21~38.5)
Loach		/	/	0/60 (0)	0/60 (0)	0/60 (0)	0/60 (0)	0/60 (0)	0/60 (0)	0/60 (0)	0/60 (0)	0/60 (0)	0/60 (0)	0/60 (0)	0/60 (0)	0/60 (0)	0/60 (0)
Drinking water	Drinking water	0/5 (0)	0/5 (0)	0/5 (0)	0/5 (0)	0/5 (0)	0/5 (0)	0/5 (0)	0/5 (0)	0/5 (0)	0/5 (0)	0/5 (0)	0/5 (0)	0/5 (0)	0/5 (0)	0/5 (0)	0/5 (0)
Outfall	Effluent sewage	/	/	2026-06-15	2026-11-21	2026-01-06	0 (0/10)	0 (0/10)	0 (0/10)	0 (0/10)	0 (0/10)	0 (0/10)	0 (0/10)	0 (0/10)	0 (0/10)	0 (0/10)	0 (0/10)
				(40, 16.3~67.7)	(52.4, 29.8~74.3)	(16.7, 0.42~64.1)
Note: Data are expressed as n/N (%, 95% CI) unless otherwise specified. “/” indicates not sampled.
