# Supplementary material for: Egrets Promote the Transmission and Spread of Plasmid‐Mediated Colistin Resistance Gene mcr-1‐Bearing Escherichia coli Strains in Crested Ibis
Source: Transbound Emerg Dis. 2026 Jun 7;2026:4384955. doi: 10.1155/tbed/4384955 (PMC13243877; doi:10.1155/tbed/4384955)
Supplement: Supplementary file 4 — Supporting Information 4 Table S4: Isolation of mcr-1 positive strains from the crested ibis breeding base in Deqing, China, 2021 (n = 144). [file TBED-2026-4384955-s004.xls]

## Sheet: Sheet1
Table S4. Isolation of mcr-1 positive strains from crested ibis breeding base in Deqing , China, 2021 (n=144).
Host	2021-04 (n=16)	2021-07 (n=105)	2021-10 (n=23)	Total
Crested Ibis	16	59	20	95 (65.97%)
Egrets	-	37*	/	37 (25.69%)
Human	-	/	3	3 (2.08%)
Domestic animals (Dog)	-	9	/	9 (6.25%)
Note: “/” indicates not sampled; “−” indicates sampled but no mcr-1‑positive isolate. “*” Except one mcr-1 positive isolate at the marker was identified as Escherichia fergusonii, all other isolates were Escherichia coli.
