# Supplementary material for: Egrets Promote the Transmission and Spread of Plasmid‐Mediated Colistin Resistance Gene mcr-1‐Bearing Escherichia coli Strains in Crested Ibis
Source: Transbound Emerg Dis. 2026 Jun 7;2026:4384955. doi: 10.1155/tbed/4384955 (PMC13243877; doi:10.1155/tbed/4384955)
Supplement: Supplementary file 6 — Supporting Information 6 Table S5: The mcr-1 positive isolate information used in this study. [file TBED-2026-4384955-s006.xls]

## Sheet: Sheet1
Table S5. The mcr-1 positive isolates information used in this study.
ID	Region	Host	Sample_type	MLST	Phylogroup	Inc type	Source	Assembly
RJAQ01.1	Guangdong	Duck	rectal swab of duck	648	F	IncI2	NCBI GenBank	GCA_022548075.1
RJAR01.1	Guangdong	Duck	rectal swab of duck	156	B1	IncX4	NCBI GenBank	GCA_022548535.1
RJAS01.1	Guangdong	Duck	rectal swab of duck	10649	A	Incp0111	NCBI GenBank	GCA_022548545.1
RJAT01.1	Guangdong	Duck	rectal swab of duck	162	B1	IncI2	NCBI GenBank	GCA_022548515.1
RJAU01.1	Guangdong	Duck	rectal swab of duck	1582	B1	IncP	NCBI GenBank	GCA_022548495.1
RJAV01.1	Guangdong	Duck	rectal swab of duck	93	A	IncHI2	NCBI GenBank	GCA_022548445.1
RJAW01.1	Guangdong	Duck	rectal swab of duck	7454	A	IncHI2	NCBI GenBank	GCA_022548475.1
RJAX01.1	Guangdong	Duck	rectal swab of duck	93	A	IncHI2	NCBI GenBank	GCA_022548435.1
RJAY01.1	Guangdong	Duck	rectal swab of duck	93	A	IncHI2	NCBI GenBank	GCA_022548415.1
RJAZ01.1	Guangdong	Duck	rectal swab of duck	410	C	IncHI2	NCBI GenBank	GCA_022548395.1
RJBA01.1	Guangdong	Duck	rectal swab of duck	354	F	IncX4	NCBI GenBank	GCA_022548355.1
RJBB01.1	Guangdong	Duck	rectal swab of duck	7157	A	IncHI2	NCBI GenBank	GCA_022548305.1
RJBC01.1	Guangdong	Duck	rectal swab of duck	2929	A	IncX4	NCBI GenBank	GCA_022548345.1
RJBD01.1	Guangdong	Duck	rectal swab of duck	10649	A	Incp0111	NCBI GenBank	GCA_022548335.1
RJBE01.1	Guangdong	Duck	rectal swab of duck	226	A	IncX4	NCBI GenBank	GCA_022548295.1
RJBF01.1	Guangdong	Duck	rectal swab of duck	189	A	unknown	NCBI GenBank	GCA_022548275.1
RJBG01.1	Guangdong	Duck	rectal swab of duck	162	B1	IncI2	NCBI GenBank	GCA_022548205.1
RJBH01.1	Guangdong	Duck	rectal swab of duck	48	A	IncHI2	NCBI GenBank	GCA_022548225.1
RJBI01.1	Guangdong	Duck	rectal swab of duck	1011	D	unknown	NCBI GenBank	GCA_022548195.1
RJBJ01.1	Guangdong	Duck	rectal swab of duck	162	B1	IncI2	NCBI GenBank	GCA_022548215.1
RJBK01.1	Guangdong	Duck	rectal swab of duck	162	B1	IncHI2	NCBI GenBank	GCA_022548155.1
RJBL01.1	Guangdong	Duck	rectal swab of duck	93	A	IncHI2	NCBI GenBank	GCA_022548105.1
RJBM01.1	Guangdong	Duck	rectal swab of duck	93	A	IncHI2	NCBI GenBank	GCA_022548135.1
RJBN01.1	Guangdong	Environmental	water	10	A	IncI2	NCBI GenBank	GCA_022548095.1
RJBO01.1	Guangdong	Environmental	water	1011	D	IncX4	NCBI GenBank	GCA_022548055.1
RJBP01.1	Guangdong	Duck	carcass of duck	744	A	unknown	NCBI GenBank	GCA_022548035.1
RJBQ01.1	Guangdong	Duck	carcass of duck	746	A	IncP	NCBI GenBank	GCA_022547975.1
RJBR01.1	Guangdong	Duck	carcass of duck	2216	F	IncHI2	NCBI GenBank	GCA_022548175.1
RJBS01.1	Guangdong	Duck	carcass of duck	4537	A	IncHI2	NCBI GenBank	GCA_022548015.1
RJBT01.1	Guangdong	Duck	carcass of duck	4537	A	IncP	NCBI GenBank	GCA_022547995.1
RJBU01.1	Guangdong	Duck	carcass of duck	648	F	IncHI2	NCBI GenBank	GCA_022547935.1
RJBV01.1	Guangdong	Duck	carcass of duck	2223	A	unknown	NCBI GenBank	GCA_022547955.1
RJBW01.1	Guangdong	Duck	carcass of duck	746	A	IncP	NCBI GenBank	GCA_022547915.1
RJBX01.1	Guangdong	Duck	carcass of duck	1408	A	unknown	NCBI GenBank	GCA_022547855.1
RJBY01.1	Guangdong	Duck	carcass of duck	196	B1	IncX4	NCBI GenBank	GCA_022547895.1
RJBZ01.1	Guangdong	Duck	carcass of duck	4537	A	IncHI2	NCBI GenBank	GCA_022547875.1
RJCA01.1	Guangdong	Duck	carcass of duck	1638	A	IncP	NCBI GenBank	GCA_022547835.1
RJCB01.1	Guangdong	Duck	carcass of duck	7013	A	unknown	NCBI GenBank	GCA_022547815.1
RJCC01.1	Guangdong	Duck	carcass of duck	2179	B1	IncX4	NCBI GenBank	GCA_022547735.1
RJCD01.1	Guangdong	Duck	duck meat	648	F	IncI2	NCBI GenBank	GCA_022547785.1
RJCE01.1	Guangdong	Fish	intestinal content of fish	156	B1	IncI2	NCBI GenBank	GCA_022547715.1
RJCF01.1	Guangdong	Fish	intestinal content of fish	2207	A	IncI2	NCBI GenBank	GCA_022547745.1
RJCG01.1	Guangdong	Duck	rectal swab of duck	48	A	IncI2	NCBI GenBank	GCA_022547775.1
RJCH01.1	Guangdong	Duck	rectal swab of duck	770	cladeI	IncI2	NCBI GenBank	GCA_022548595.1
RJCI01.1	Guangdong	Duck	rectal swab of duck	2223	A	IncI2	NCBI GenBank	GCA_022547655.1
RJCJ01.1	Guangdong	Duck	rectal swab of duck	48	A	IncP	NCBI GenBank	GCA_022547675.1
RJCK01.1	Guangdong	Environmental	soil	10	A	IncHI2	NCBI GenBank	GCA_022547625.1
RJCL01.1	Guangdong	Environmental	soil	648	F	IncHI2	NCBI GenBank	GCA_022547685.1
RJCM01.1	Guangdong	Duck	rectal swab of duck	156	B1	IncI2	NCBI GenBank	GCA_022547615.1
RJCN01.1	Guangdong	Duck	rectal swab of duck	155	B1	IncI2	NCBI GenBank	GCA_022547575.1
RJCO01.1	Guangdong	Duck	rectal swab of duck	5259	E	IncI2	NCBI GenBank	GCA_022547565.1
RJCP01.1	Guangdong	Environmental	water	7854	A	IncI2	NCBI GenBank	GCA_022547555.1
RJCQ01.1	Guangdong	Duck	duck meat	1706	B1	IncX4	NCBI GenBank	GCA_022547535.1
RJCR01.1	Guangdong	Duck	duck meat	48	A	unknown	NCBI GenBank	GCA_022547515.1
11HE3	Liaoning	Human	Abdominal fluid	453	—	unknown	NCBI GenBank	SAMN07682591
12HE10	Jiangsu	Human	Blood	1011	—	unknown	NCBI GenBank	SAMN07682593
12HE4	Beijing	Human	Blood	648	—	IncI2	NCBI GenBank	SAMN07682594
12HE5	Beijing	Human	Blood	501	—	unknown	NCBI GenBank	SAMN07682595
12HE6	Fujian	Human	Blood	410	—	unknown	NCBI GenBank	SAMN07682596
12HE7	Fujian	Human	Blood	457	—	IncI2	NCBI GenBank	SAMN07682597
12HE8	Guangdong	Human	Blood	457	—	unknown	NCBI GenBank	SAMN07682598
12HE9	Shan'xi	Human	Blood	354	—	unknown	NCBI GenBank	SAMN07682599
13HE11	Beijing	Human	Blood	117	—	IncI2	NCBI GenBank	SAMN07682602
BJ16008	Beijing	Human	Blood	393	—	unknown	NCBI GenBank	SAMN07682620
BJW34	Beijing	Human	influent	6756	—	unknown	NCBI GenBank	SAMN07682621
BJW36	Beijing	Human	influent	7122	—	IncX4	NCBI GenBank	SAMN07682622
BJW37	Beijing	Human	influent	7122	—	IncX4	NCBI GenBank	SAMN07682623
BJW72	Beijing	Human	effluent	9161	—	unknown	NCBI GenBank	SAMN07682624
GDZ16011	Guangdong	Environmental	Drainage	1193	—	IncI2	NCBI GenBank	SAMN07682652
WFA65	Shandong	Chicken	feces	206	—	unknown	NCBI GenBank	SAMN07682681
WFA66	Shandong	Chicken	feces	6388	—	unknown	NCBI GenBank	SAMN07682682
WFA67	Shandong	Chicken	feces	6388	—	unknown	NCBI GenBank	SAMN07682683
WFA89	Shandong	Chicken	feces	155	—	unknown	NCBI GenBank	SAMN07682684
WFA97	Shandong	Chicken	feces	2732	—	unknown	NCBI GenBank	SAMN07682685
SAMEA3930541	Unknown	Environmental	Retail food	410	—	unknown	NCBI GenBank	GCA_900087705.1
SAMEA3980467	Unknown	Environmental	Retail food	602	—	unknown	NCBI GenBank	GCA_900087745.1
SAMN04884976	Unknown	Human	liver ascites	156	—	unknown	NCBI GenBank	GCA_001644175.1
SAMN05294116	Unknown	Human	urine culture	7358	—	IncX4	NCBI GenBank	GCA_001696775.1
SAMN05510674	Guangdong	Human	unknown	—	—	IncX4	NCBI GenBank	GCA_001984885.1
SAMN05832830	Guangdong	Human	unknown	—	—	IncX4	NCBI GenBank	GCA_001901655.1
SAMN05928943	Shandong	Fly	from chicken commercial farm	1638	—	unknown	NCBI GenBank	GCA_001893035.1
SAMN05928946	Shandong	Fly	from chicken commercial farm	156	—	unknown	NCBI GenBank	GCA_001893165.1
SAMN05928953	Shandong	Fly	from chicken commercial farm	48	—	IncI2	NCBI GenBank	GCA_001893365.1
SAMN05928959	Shandong	Fly	from chicken commercial farm	6388	—	IncI2	NCBI GenBank	GCA_001893915.1
SAMN05928978	Shandong	Dog	anal swabs from chicken commercial farm	156	—	unknown	NCBI GenBank	GCA_001893535.1
WW05	Shandong	Chicken	chicken dung channel	617	—	unknown	NCBI GenBank	SAMN07682686
WW09	Shandong	Chicken	chicken dung channel	6388	—	unknown	NCBI GenBank	SAMN07682687
WW12	Shandong	Chicken	chicken dung channel	156	—	IncI2	NCBI GenBank	SAMN07682688
XM1416	Shandong	Human	Glycerin storage	224	—	IncI2	NCBI GenBank	SAMN07682689
XM1507	Shandong	Human	Glycerin storage	6756	—	unknown	NCBI GenBank	SAMN07682690
XM1603	Shandong	Human	Glycerin storage	354	—	unknown	NCBI GenBank	SAMN07682691
YGA169	Shandong	Chicken	sick animal	212	—	unknown	NCBI GenBank	SAMN07682692
ZZ114	Henan	Chicken	chicken anus swab	8917	—	unknown	NCBI GenBank	SAMN07682694
ZZ17	Henan	Chicken	chicken liver	361	—	IncX4	NCBI GenBank	SAMN07682695
ZZ19	Henan	Chicken	chicken slaughterhouse internal water	117	—	unknown	NCBI GenBank	SAMN07682696
ZZ20	Henan	Chicken	chicken slaughterhouse splitting water	10	—	unknown	NCBI GenBank	SAMN07682697
ZZ43	Henan	Pig	pig anus swab	9159	—	unknown	NCBI GenBank	SAMN07682698
ZZ45	Henan	Pig	pig anus swab	9159	—	unknown	NCBI GenBank	SAMN07682699
ZZ52	Henan	Pig	pig slaughterhouse plucking water	165	—	unknown	NCBI GenBank	SAMN07682700
BLM52	Zhejiang	Egrets	Feces	2973	A	IncI2	This study	GCA_051971595.1
BLM57	Zhejiang	Egrets	Feces	69	D	IncI2	This study	GCA_051971575.1
BLM58	Zhejiang	Egrets	Feces	69	D	IncI2	This study	GCA_051971555.1
BLM59	Zhejiang	Egrets	Feces	211	B1	IncI2	This study	GCA_051971495.1
BLM61	Zhejiang	Egrets	Feces	211	B1	IncI2	This study	GCA_051971435.1
BLM62	Zhejiang	Egrets	Feces	69	D	IncI2	This study	GCA_051971475.1
BLM78	Zhejiang	Egrets	Feces	9242	fergusonii	IncI2	This study	GCA_051971375.1
BLM86	Zhejiang	Egrets	Feces	58	B1	IncI2	This study	GCA_051971335.1
dog95-13	Zhejiang	Dog	Feces	6753	A	lncHI2	This study	GCA_051970595.1
dog95-2	Zhejiang	Dog	Feces	6753	A	lncHI2	This study	GCA_051970535.1
dog95-4	Zhejiang	Dog	Feces	155	B1	IncI2	This study	GCA_051970515.1
dog95-7	Zhejiang	Dog	Feces	155	B1	IncI2	This study	GCA_051970475.1
dog95-8	Zhejiang	Dog	Feces	6753	A	lncHI2	This study	GCA_051970435.1
dog95-9	Zhejiang	Dog	Feces	155	B1	IncI2	This study	GCA_051970415.1
human91-1	Zhejiang	Human	Feces	906	B1	IncX4	This study	GCA_051970355.1
ZHM2	Zhejiang	Crested ibis	Feces	224	B1	IncI2	This study	GCA_051971195.1
ZHM4	Zhejiang	Crested ibis	Feces	744	A	lncP1	This study	GCA_051970905.1
ZHM5	Zhejiang	Crested ibis	Feces	744	A	lncP1	This study	GCA_051970785.1
ZHM9	Zhejiang	Crested ibis	Feces	156	B1	lncHI2	This study	GCA_051970735.1
ZHM10	Zhejiang	Crested ibis	Feces	538	B2	IncI2	This study	GCA_051971315.1
ZHM12	Zhejiang	Crested ibis	Feces	58	B1	IncI2	This study	GCA_051971215.1
ZHM17	Zhejiang	Crested ibis	Feces	538	B2	IncI2	This study	GCA_051971205.1
ZHM21	Zhejiang	Crested ibis	Feces	201	B1	IncI2	This study	GCA_051971175.1
ZHM24	Zhejiang	Crested ibis	Feces	224	B1	IncI2	This study	GCA_051971105.1
ZHM26	Zhejiang	Crested ibis	Feces	7401	D	IncI2	This study	GCA_051971095.1
ZHM29	Zhejiang	Crested ibis	Feces	359	B1	IncI2	This study	GCA_051971035.1
ZHM33	Zhejiang	Crested ibis	Feces	359	B1	IncI2	This study	GCA_051971015.1
ZHM34	Zhejiang	Crested ibis	Feces	155	B1	IncX4	This study	GCA_051971055.1
ZHM38	Zhejiang	Crested ibis	Feces	155	B1	IncX4	This study	GCA_051970925.1
ZHM41	Zhejiang	Crested ibis	Feces	48	A	lncHI2	This study	GCA_051970895.1
ZHM44	Zhejiang	Crested ibis	Feces	906	B1	IncX4	This study	GCA_051970875.1
ZHM46	Zhejiang	Crested ibis	Feces	155	B1	IncX4	This study	GCA_051970855.1
ZHM87	Zhejiang	Crested ibis	Feces	7187	A	lncP1	This study	GCA_051970755.1
ZHM91	Zhejiang	Crested ibis	Feces	744	A	lncP1	This study	GCA_051970715.1
ZHM95	Zhejiang	Crested ibis	Feces	155	B1	IncX4	This study	GCA_051970635.1
ZHM98	Zhejiang	Crested ibis	Feces	906	B1	IncX4	This study	GCA_051970615.1
